# Supplementary material for: Demographic, Knowledge and Impact Analysis of 57,627 Antibiotic Guardians Who Have Pledged to Contribute to Tackling Antimicrobial Resistance
Source: Antibiotics (Basel). 2019 Mar 9;8(1):21. doi: 10.3390/antibiotics8010021 (PMC6466561; doi:10.3390/antibiotics8010021)
Supplement: Supplementary file 1 [file antibiotics-08-00021-s001.zip]

Archive with 2 entries (2 files):
- S1 Table.pdf
- S2 Table.pdf
